# Supplementary material for: Data on sentiments and emotions of olympic-themed tweets
Source: Data Brief. 2019 Mar 20;24:103869. doi: 10.1016/j.dib.2019.103869 (PMC6468189; doi:10.1016/j.dib.2019.103869)
Supplement: Multimedia component 2 [file mmc2.zip › Arguments.R]

############################################################################
# Author: Josh Vertalka
# Date: 12/16/2018
# Project: Olympic Tweets
# NOTE: This script contains all the arguements to necessary to
# subset the data, clean the data, assign host cities, and add sentiment
# This script must be ran before any other script
############################################################################


#These are the keywords for host cities
hosts <- c("#Rio2016","Rio2016", "#London2012","London2012",
           "#Beijing2008","Beijing2008","#Athens2004","Athens2004",
           "#Sydney2000","Sydney2000","#Atlanta1996","Atlanta1996",
           "#Barcelona1992","Barcelona1992","#Seoul1988","Seoul1988",
           "#Tokyo2020","Tokyo2020", "#LA2024","LA2024","#Rome2024","Rome2024",
           "#Budapest2024","Budapest2024", "#Hamburg2024","Hamburg2024","Olympic",
           "Olympics", "Olympic Games","olympicgames","IOC","#IOC",
           "#olympic","#olympics", "Sochi2014","#Sochi2014",
           "Vancouver2010","#Vancouver2010","Turin2006","#Turin2006","SaltLakeCity2002",
           "#SaltLakeCity2002","Nagano1998","#Nagano1998","#Lillehammer1994",
           "Lillehammer1994","Albertville1992","#Albertville1992",
           "Calgary1988","#Calgary1988", "Paris2024","#Paris2024")

emo<-c("anger", "anticipation","disgust","fear", "joy", "sadness",
      "surprise", "trust")

##########################################################################################################
########################################## Functions #####################################################
##########################################################################################################

assignHost<-function(shapefile, paneldata,lon,lat){
  #https://www.nceas.ucsb.edu/scicomp/usecases/point-in-polygon
  #Only select rows that have coordinates
  data<-as.data.frame(cbind(lon,lat))
  data<-cbind(paneldata,data)
  data<-data[!is.na(data$lon),]
  good<-data$lon<1000
  data<-data[which(data$lon<1000),]

  #Define projection
  coordinates(data) <- ~lon+lat
  proj4string(data)<-CRS("+proj=longlat +datum=WGS84")#WGS84 ("+init=epsg:4326")


  data<-spTransform(data, CRS("+init=epsg:3410"))
  shapefile<-spTransform(shapefile, CRS("+init=epsg:3410"))

  inside<- !is.na(over(data, as(shapefile, "SpatialPolygons")))
  data<-data[inside,]
  #shapefile@data$ZIPCODE<-as.numeric(shapefile@data$ZIPCODE)

  data@data$Host <- over(data, shapefile)$Host

  #Selects points inside the polygons
  #inside<- !is.na(over(data, as(shapefile, "SpatialPolygons")))

  # use 'over' again, this time with ZIPs as a SpatialPolygonsDataFrame
  # object, to determine which ZIP (if any) contains each Tweet, and
  # store the ZIP name as an attribute of the Tweet data
  return(data)
}
NonAssignHost<-function(shapefile, paneldata,lon,lat){
  #https://www.nceas.ucsb.edu/scicomp/usecases/point-in-polygon
  #Only select rows that have coordinates
  data<-as.data.frame(cbind(lon,lat))
  data<-cbind(paneldata,data)
  data<-data[!is.na(data$lon),]
  good<-data$lon<1000
  data<-data[which(data$lon<1000),]

  #Define projection
  coordinates(data) <- ~lon+lat
  proj4string(data)<-CRS("+proj=longlat +datum=WGS84")#WGS84 ("+init=epsg:4326")


  data<-spTransform(data, CRS("+init=epsg:3410"))
  shapefile<-spTransform(shapefile, CRS("+init=epsg:3410"))

  inside<- is.na(over(data, as(shapefile, "SpatialPolygons")))
  data<-data[inside,]
  #shapefile@data$ZIPCODE<-as.numeric(shapefile@data$ZIPCODE)

  #data@data$Host <- over(data, shapefile)$Host

  #Selects points inside the polygons
  #inside<- !is.na(over(data, as(shapefile, "SpatialPolygons")))

  # use 'over' again, this time with ZIPs as a SpatialPolygonsDataFrame
  # object, to determine which ZIP (if any) contains each Tweet, and
  # store the ZIP name as an attribute of the Tweet data
  return(data)
}
SentData<-function(tweetDataFrame){
  tweets.key<-assignTime(tweetDataFrame)

  k=1
d<-list()
for(i in emo){

mdata<-melt(tweets.key, id.vars = "tweetDate", measure.vars = i)
mdata$value<-ifelse(mdata$value > 0,1,0) #switch score to count
colnames(mdata)<-c("Time","Sentiment","Sent_Count")
mdata<-aggregate(Sent_Count ~ Time+Sentiment, data=mdata, FUN=sum)
head(mdata)

sent.score<-melt(tweets.key, id.vars = "tweetDate", measure.vars = i)
colnames(sent.score)<-c("Time","Sentiment", "Sent_Score")
sent.score<-aggregate(Sent_Score ~ Time+Sentiment, data=sent.score, FUN=sum)
mdata<-merge(x=mdata,y=sent.score,by=c("Time","Sentiment"),all=T)

d[[k]]<-mdata
k=k+1
}

mdata<-rbindlist(d)

t.freq<-aggregate(Sent_Count ~ Time, data=mdata, FUN=sum)
colnames(t.freq)<-c("Time", "Sent_Count_total")
t.freq$Time<-ymd(t.freq$Time)
mdata<-merge(x=mdata,y=t.freq,by=c("Time"),all=T)

t.freq<-aggregate(Sent_Score ~ Time, data=mdata, FUN=sum)
colnames(t.freq)<-c("Time", "Sent_Score_total")
t.freq$Time<-ymd(t.freq$Time)
mdata<-merge(x=mdata,y=t.freq,by=c("Time"),all=T)

#Normalize by Tweet Frequency
t.freq<-as.data.frame(table(tweets.key$tweetDate))
colnames(t.freq)<-c("Time", "Tweet_Count")
t.freq$Time<-ymd(t.freq$Time)
mdata<-merge(x=mdata,y=t.freq,by=c("Time"),all=T)


  return(mdata)


}


selectTerms<-function(list, TweetDataFrame, TextVector,coTerms){
  toMatch<-paste(list,"\\b", sep="")
  matches <- sapply(toMatch, grepl, TextVector,ignore.case=TRUE)
  tha<-TweetDataFrame[apply(matches, coTerms, any),]
  return(tha)
}


cleanTweets<-function(tweetDataFrame){
  #Clean Master
  #tweetDataFrame<-tweetDataFrame[complete.cases(tweetDataFrame$text),]
  #tweetDataFrame<-tweetDataFrame[!duplicated(tweetDataFrame$text),]

  #remove any tweets solely dedicated to a retweet.
  RT<- (grep("RT",
             substring(tweetDataFrame$text,1,2), ignore.case = F))
  if (length(RT)!=0){
    tweetDataFrame<-tweetDataFrame[-RT,]
  }

  tweetDataFrame<-selectTerms(hosts,tweetDataFrame,tweetDataFrame$text,1)

  #tweetDataFrame$text <- sapply(tweetDataFrame$text,
   #                             function(row) iconv(row, "latin1", "ASCII", sub=""))
  #tweetDataFrame$text=lapply(tweetDataFrame$text, function(x) gsub("htt.*",'',x))#remove BS websites
  #tweetDataFrame$text = gsub("[[:cntrl:]]", "", tweetDataFrame$text)# remove control characters


  #Remove crazy long words, etc
  # split into distinct words
  #w <- strsplit( tweetDataFrame$text , " " )

  # calculate the length of each word
  #x <- lapply(w,nchar)
  # keep only words with length 1:25
  #L<-list()
  #for (i in 1:length(x)){
  #  L[[i]]<-paste( w[[i]][ x[[i]] %in% 1:25 ], collapse = " " )
  #}

  # string 'em back together
  #tweetDataFrame$text<- data.frame(matrix(unlist(L), nrow=length(x), byrow=T),stringsAsFactors=FALSE)

  #tweetDataFrame <- subset(tweetDataFrame,place_type=="city"|lat>=-1000)
  return(tweetDataFrame)

}
selectTerms<-function(list, TweetDataFrame, TextVector,coTerms){
  toMatch<-paste(list,"\\b", sep="")
  matches <- sapply(toMatch, grepl, TextVector,ignore.case=TRUE)
  tha<-TweetDataFrame[apply(matches, coTerms, any),]
  return(tha)
}


assignTime<-function(TwitterDataFrame){

tweet.month<-substring(TwitterDataFrame$created_at, 5, 7)
tweet.month<-replace(tweet.month, tweet.month=="Jan", "01")
tweet.month<-replace(tweet.month, tweet.month=="Feb", "02")
tweet.month<-replace(tweet.month, tweet.month=="Mar", "03")
tweet.month<-replace(tweet.month, tweet.month=="Apr", "04")
tweet.month<-replace(tweet.month, tweet.month=="May", "05")
tweet.month<-replace(tweet.month, tweet.month=="Jun", "06")
tweet.month<-replace(tweet.month, tweet.month=="Jul", "07")
tweet.month<-replace(tweet.month, tweet.month=="Aug", "08")
tweet.month<-replace(tweet.month, tweet.month=="Sep", "09")
tweet.month<-replace(tweet.month, tweet.month=="Oct", "10")
tweet.month<-replace(tweet.month, tweet.month=="Nov", "11")
tweet.month<-replace(tweet.month, tweet.month=="Dec", "12")


tweet.year<-substring(TwitterDataFrame$created_at, 27, 30)
tweet.day<-substring(TwitterDataFrame$created_at,9,10)


TwitterDataFrame$tweetDate<-paste(tweet.year, tweet.month,tweet.day, sep = "-")
TwitterDataFrame$tweetDate<- ymd(TwitterDataFrame$tweetDate)
return(TwitterDataFrame)
}

assignHostKeyWords<-function(list, TweetDataFrame, TextVector){
  dfchunk <- split(TweetDataFrame, factor(sort(rank(row.names(TweetDataFrame))%%1000)))
  td<-list()
  k=1
  for(i in dfchunk){
    toMatch<-paste(list,"\\b", sep="")
    matches <- sapply(toMatch, grepl, TextVector,ignore.case=TRUE)
    td[[k]]<-as.data.frame(matches)
    print(k)
    k=k+1
  }
  mat<-rbindlist(td)
  colnames(mat)<-hosts
  TweetDataFrame<-cbind(TweetDataFrame, mat)
  return(TweetDataFrame)
}

assignSent<-function(TwitterDataFrame){
  dfchunk <- split(TwitterDataFrame, factor(sort(rank(row.names(TwitterDataFrame))%%1000)))
  td<-list()
  k=1
  for(i in dfchunk){
  i<-cleanTweets(i)
  i$text<- gsub('[[:punct:] ]+',' ',i$text)
  i$text<-gsub("[^[:alnum:]///' ]", "", i$text)
  td[[k]]<-get_nrc_sentiment(as.character(i$text))
  print(k)
  k=k+1
  }
  sent<-rbindlist(td)
  TwitterDataFrame<-cbind(TwitterDataFrame,sent)
  return(TwitterDataFrame)
}

buildKeyWord<-function(TwitterDataFrame){
  TwitterDataFrame$KeyWord<-"Unknown"

  colnames(TwitterDataFrame)<-gsub('#', 'HHHTH', colnames(TwitterDataFrame))
  colnames(TwitterDataFrame)<-gsub(' ', 'IDKK', colnames(TwitterDataFrame))

  t1<-TwitterDataFrame[Olympics ==T|HHHTHolympic==T|HHHTHolympics==T
  |OlympicIDKKGames==T|Olympic==T,]
  t1$KeyWord<-"Olympics/#olympic/#olympics/Olympic Games/Olympic"

  t2<-TwitterDataFrame[London2012==T|HHHTHLondon2012==T,]
  t2$KeyWord<-"London2012/#London2012"

  t3<-TwitterDataFrame[Rio2016==T|HHHTHRio2016==T,]
  t3$KeyWord<-"Rio2016/#Rio2016"

  t4<-TwitterDataFrame[Tokyo2020==T|HHHTHTokyo2020==T,]
  t4$KeyWord<-"Tokyo2020/#Tokyo2020"

  t5<-TwitterDataFrame[LA2024==T|HHHTHLA2024==T,]
  t5$KeyWord<-"LA2024/#LA2024"

  t6<-TwitterDataFrame[IOC==T|HHHTHIOC==T,]
  t6$KeyWord<-"IOC/#IOC"

  t7<-TwitterDataFrame[Rome2024==T|HHHTHRome2024==T,]
  t7$KeyWord<-"Rome2024/#Rome2024"

  #t8<-TwitterDataFrame[Unknown==T,]
  #t8$KeyWord<-"Unknown"

  t9<-TwitterDataFrame[Paris2024==T|HHHTHParis2024==T,]
  t9$KeyWord<-"Paris2024/#Paris2024"

  t10<-TwitterDataFrame[Budapest2024==T|HHHTHBudapest2024==T,]
  t10$KeyWord<-"Budapest2024/#Budapest2024"

  t11<-TwitterDataFrame[Barcelona1992==T|HHHTHBarcelona1992==T,]
  t11$KeyWord<-"Barcelona1992/#Barcelona1992"

  t12<-TwitterDataFrame[Sydney2000==T|HHHTHSydney2000==T,]
  t12$KeyWord<-"Sydney2000/#Sydney2000"

  t13<-TwitterDataFrame[Seoul1988==T|HHHTHSeoul1988==T,]
  t13$KeyWord<-"Seoul1988/#Seoul1988"

  t14<-TwitterDataFrame[Atlanta1996==T|HHHTHAtlanta1996==T,]
  t14$KeyWord<-"Atlanta1996/#Atlanta1996"

  t15<-TwitterDataFrame[Sochi2014==T|HHHTHSochi2014==T,]
  t15$KeyWord<-"Sochi2014/#Sochi2014"

  t16<-TwitterDataFrame[Hamburg2024==T|HHHTHHamburg2024==T,]
  t16$KeyWord<-"Hamburg2024/#Hamburg2024"

  t17<-TwitterDataFrame[Athens2004==T|HHHTHAthens2004==T,]
  t17$KeyWord<-"Athens2004/#Athens2004"

  t18<-TwitterDataFrame[Vancouver2010==T|HHHTHVancouver2010==T,]
  t18$KeyWord<-"Vancouver2010/#Vancouver2010"

  t19<-TwitterDataFrame[SaltLakeCity2002==T|HHHTHSaltLakeCity2002==T,]
  t19$KeyWord<-"SaltLakeCity2002/#SaltLakeCity2002"

  t20<-TwitterDataFrame[Turin2006==T|HHHTHTurin2006==T,]
  t20$KeyWord<-"Turin2006/#Turin2006"

  t21<-TwitterDataFrame[Calgary1988==T|HHHTHCalgary1988==T,]
  t21$KeyWord<-"Calgary1988/#Calgary1988"

  t22<-TwitterDataFrame[Nagano1998==T|HHHTHNagano1998==T,]
  t22$KeyWord<-"Nagano1998/#Nagano1998"

  t23<-TwitterDataFrame[Beijing2008==T|HHHTHBeijing2008==T,]
  t23$KeyWord<-"Beijing2008/#Beijing2008"

  all.t<-rbind(t1,t2,t3,t4,t5,t6,t7,t9,t10,t11,t12,t13,t14,t15
    ,t16,t17,t18,t19,t20,t21,t22,t23)

  colnames(all.t)<-gsub('HHHTH', '#', colnames(all.t))
  colnames(all.t)<-gsub('IDKK', ' ', colnames(all.t))


  return(all.t)
}
