# Supplementary material for: Data on sentiments and emotions of olympic-themed tweets
Source: Data Brief. 2019 Mar 20;24:103869. doi: 10.1016/j.dib.2019.103869 (PMC6468189; doi:10.1016/j.dib.2019.103869)
Supplement: Multimedia component 3 [file mmc3.zip]

Archive with 1 entries (1 files):
- Execute.R
