# Supplementary material for: Data on sentiments and emotions of olympic-themed tweets
Source: Data Brief. 2019 Mar 20;24:103869. doi: 10.1016/j.dib.2019.103869 (PMC6468189; doi:10.1016/j.dib.2019.103869)
Supplement: Multimedia component 3 [file mmc3.zip › Execute.R]

############################################################################
# Author: Josh Vertalka
# Date: 12/16/2018
# Project: Olympic Tweets
# NOTE: This script executes the assignment of host cities, emotion,
# and sentiment.
############################################################################


############################################################################
########################### Libraries ######################################
############################################################################
#These library packages may need to be installed.

library(data.table)
library(lubridate)
library(ggplot2)
library(rgdal)
library(rgeos)
library(reshape2)
library(syuzhet)
library(data.table)

############################################################################
################## Set working directory and load data #####################
############################################################################
#The directory where the data and arguments script is saved. It must changed
wd<-"C:/Users/joshv/Work Folders/Documents/research/DataBrief"

load(paste(wd,"/Databrief - Data.RData",sep=""))
source(paste(wd,"/Arguments.R",sep=""))

ls() #will provide the name of objects in R: olym.tweets and olym.tweets.no.eng

olym.tweets2<-mainThemeTweets


#olym.tweets<-subset(olym.tweets, select= c(text,created_at,screen_name, place_lat,place_lon,lat,lon,user_lang,lang))
#mainThemeTweets<-subset(mainThemeTweets, select= - c(text,retweet_count,favorited, user_created_at,followers_count,
#statuses_count,screen_name,place_type,full_name, friends_count, user_created_at.1,retweeted.1, in_reply_to_screen_name,full_name.1))

#olym.tweets2<-olym.tweets[sample(1:nrow(olym.tweets), 10000, replace=FALSE),]

############################################################################
########################### Clean tweets ###################################
############################################################################

#olym.tweets<-subset(olym.tweets, retweeted==FALSE) #not sure to keep this on or off
olym.tweets2<-cleanTweets(olym.tweets2)


############################################################################
############ Assign Sentiment and Emotion to Tweets ########################
############################################################################

olym.tweets2<-assignSent(olym.tweets2)


############################################################################
############# Assign Olympic keyword tags to Tweets ########################
############################################################################

olym.tweets3<-assignHostKeyWords(hosts,olym.tweets3, olym.tweets3$text)

#Keep on tweets that have at least one Olympic Theme.
olym.tweets2<-selectTerms(hosts,olym.tweets2,olym.tweets2$text,1)

############################################################################
########### Build Column of KeyWord/Host City ##############################
############################################################################

olym.tweets2<-buildKeyWord(olym.tweets2)
